# Supplementary material for: Access to Healthcare for Children and Adolescents with a Chronic Health Condition during the COVID-19 Pandemic: First Results from the KICK-COVID Study in Germany
Source: Children (Basel). 2022 Dec 21;10(1):10. doi: 10.3390/children10010010 (PMC9856628; doi:10.3390/children10010010)
Supplement: Supplementary file 1 [file children-10-00010-s001.zip]

Archive with 1 entries (1 files):
- children-2072468-supplementary.pdf
